# Supplementary material for: OsARP6 Is Involved in Internode Elongation by Regulating Cell-Cycle-Related Genes
Source: Biomolecules. 2021 Jul 26;11(8):1100. doi: 10.3390/biom11081100 (PMC8393719; doi:10.3390/biom11081100)
Supplement: Supplementary file 1 [file biomolecules-11-01100-s001.zip]

Archive with 1 entries (1 files):
- biomolecules-1288815-supplementary.pdf
